# Supplementary material for: A Palynological Atlas of the Amazon canga Vegetation
Source: Plants (Basel). 2025 Apr 27;14(9):1319. doi: 10.3390/plants14091319 (PMC12073343; doi:10.3390/plants14091319)
Supplement: Supplementary file 1 [file plants-14-01319-s001.zip]

Archive with 2 entries (2 files):
- Data S1- Pollen Key (md TG21ABR25).pdf
- Table S1 (MD Tg 21Abr2025).xlsx
