# Supplementary material for: A Palynological Atlas of the Amazon canga Vegetation
Source: Plants (Basel). 2025 Apr 27;14(9):1319. doi: 10.3390/plants14091319 (PMC12073343; doi:10.3390/plants14091319)
Supplement: Supplementary file 1 [file plants-14-01319-s001.zip › Table S1 (MD Tg 21Abr2025).xlsx]

## Sheet: Planilha1
Table S1. Summary of the plant species from the canga vegetation with pollen and spores described in the palynological atlas with pollination syndromes according to Giannini et al. (2021), degree of domestication (Levis et al., 2017) and main uses (Santos et al., 2019). NA: not available.
GROUPS	Family	Species	Life Form	Pollination syndromes	Geoenvironment	Degree of Domestication; main use
FERNS AND LYCOPHYTES	Aspleniaceae	Asplenium serratum	Herb	-	Forested slopes and caves over plinthosols and ferralsols	NA
FERNS AND LYCOPHYTES	Blechnaceae	Blechnum polypodioides	Herb	-	Forested slopes and caves over plinthosols and ferralsols	NA
FERNS AND LYCOPHYTES	Dennstaedtiaceae	Pteridium esculentum	Herb	-	Upland anthropic areas	NA
FERNS AND LYCOPHYTES	Isoëtaceae	Isoëtes cangae	Herb	-	Doliniform lakes; Amendoim Lake	NA
FERNS AND LYCOPHYTES	Isoëtaceae	Isoëtes serracarajensis	Herb	-	Poorly drained depressions and levels over plinthosols and histosols	NA
FERNS AND LYCOPHYTES	Pteridaceae	Hemionitis palmata	Herb	-	Forested slopes and caves over plinthosols and ferralsols	NA
FERNS AND LYCOPHYTES	Pteridaceae	Pteris denticulata	Herb	-	Forested slopes and caves over plinthosols and ferralsols	NA
FERNS AND LYCOPHYTES	Pteridaceae	Pteris pungens	Herb	-	Forested slopes and caves over plinthosols and ferralsols	NA
FERNS AND LYCOPHYTES	Thelypteridaceae	Christella hispidula	Herb	-	Forested slopes and caves over plinthosols and ferralsols	NA
FERNS AND LYCOPHYTES	Thelypteridaceae	Cyclosorus interruptus	Herb	-	Poorly drained depressions and levels over plinthosols and histosols	NA
MONOCOTS	Araceae	Philodendron wullschlaegelii	Herb	entomophily	Forested slopes and caves over plinthosols and ferralsols	NA
MONOCOTS	Arecaceae	Acrocomia aculeata	Palm	entomophily	Forested slopes and caves over plinthosols and ferralsols	NA
MONOCOTS	Arecaceae	Attalea maripa	Palm	entomophily	Forested slopes and caves over plinthosols and ferralsols	Incipient; oily fruit; house-building material
MONOCOTS	Arecaceae	Euterpe oleraceae	Palm	entomophily	Poorly drained depressions and levels over plinthosols and histosols, doliniform lakes with organic mud sediment at the bottom	Incipient; oily fruit; house-building material
MONOCOTS	Arecaceae	Oenocarpus distichus	Palm	entomophily	Forested slopes and caves over plinthosols and ferralsols	Food
MONOCOTS	Arecaceae	Socratea exorrhiza	Palm	entomophily	Forested slopes and caves over plinthosols and ferralsols	NA
MONOCOTS	Bromeliaceae	Aechmea bromeliifolia	Herb	ornithophily	Forested slopes and caves over plinthosols and ferralsols, slopes with canga vegetation over plinthosols	NA
MONOCOTS	Bromeliaceae	Aechmea castelnavii	Herb	ornithophily	Forested slopes and caves over plinthosols and ferralsols, slopes with canga vegetation over plinthosols	NA
MONOCOTS	Bromeliaceae	Aechmea mertensii	Herb	ornithophily	Forested slopes and caves over plinthosols and ferralsols	NA
MONOCOTS	Bromeliaceae	Dyckia duckei	Herb	ornithophily	Slopes with canga vegetation over plinthosols	NA
MONOCOTS	Bromeliaceae	Pitcairnia lanuginosa	Herb	entomophily	Slopes with canga vegetation over plinthosols	NA
MONOCOTS	Costaceae	Chamaecostus acualis	Herb	NA	Forested slopes and caves over plinthosols and ferralsols, slopes with canga vegetation over plinthosols	NA
MONOCOTS	Costaceae	Chamaecostus lanceolatus	Herb	NA	Forested slopes and caves over plinthosols and ferralsols, slopes with canga vegetation over plinthosols	NA
MONOCOTS	Costaceae	Costus scaber	Herb	ornithophily	Forested slopes and caves over plinthosols and ferralsols, slopes with canga vegetation over plinthosols	NA
MONOCOTS	Cyperaceae	Bulbostylis lagoensis	Herb	anemophily	Forested slopes and caves over plinthosols and ferralsols, poorly drained depressions and levels over plinthosols and histosols	NA
MONOCOTS	Cyperaceae	Cyperus aggregatus	Herb	anemophily	Slopes with canga vegetation over plinthosols, forested slopes and caves over plinthosols and ferralsols, poorly drained depressions and levels over plinthosols and histosols	NA
MONOCOTS	Cyperaceae	Cyperus amabilis	Herb	anemophily	Slopes with canga vegetation over plinthosols, forested slopes and caves over plinthosols and ferralsols, poorly drained depressions and levels over plinthosols and histosols	NA
MONOCOTS	Cyperaceae	Cyperus haspan	Herb	anemophily	Poorly drained depressions and levels over plinthosols and histosols, forested slopes and caves over plinthosols and ferralsols, slopes with canga vegetation over plinthosols, doliniform lakes with organic mud sediments at the bottom	NA
MONOCOTS	Cyperaceae	Cyperus laxus	Herb	anemophily	Forested slopes and caves over plinthosols and ferralsols, slopes with canga vegetation over plinthosols	NA
MONOCOTS	Cyperaceae	Cyperus sphacelatus	Herb	anemophily	Slopes with canga vegetation over plinthosols	NA
MONOCOTS	Cyperaceae	Cyperus surinamensis	Herb	anemophily	Slopes with canga vegetation over plinthosols	NA
MONOCOTS	Cyperaceae	Eleocharis flavescens	Herb	anemophily	Slopes with canga vegetation over plinthosols	NA
MONOCOTS	Cyperaceae	Rhynchospora barbata	Herb	anemophily	Slopes with canga vegetation over plinthosols, forested slopes and caves over plinthosols and ferralsols, poorly drained depressions and levels over plinthosols and histosols	NA
MONOCOTS	Cyperaceae	Rhynchospora corymbosa	Herb	anemophily	Forested slopes and caves over plinthosols and ferralsols, poorly drained depressions and levels over plinthosols and histosols	NA
MONOCOTS	Cyperaceae	Rhynchospora seccoi	Herb	anemophily	Slopes with canga vegetation over plinthosols, poorly drained depressions and levels over plinthosols and histosols	NA
MONOCOTS	Cyperaceae	Rhynchospora tenuis	Herb	anemophily	Forested slopes and caves over plinthosols and ferralsols, poorly drained depressions and levels over plinthosols and histosols	NA
MONOCOTS	Cyperaceae	Scleria cyperina	Herb	anemophily	Slopes with canga vegetation over plinthosols, poorly drained depressions and levels over plinthosols and histosols	NA
MONOCOTS	Cyperaceae	Scleria verticillata	Herb	anemophily	Slopes with canga vegetation over plinthosols, poorly drained depressions and levels over plinthosols and histosols	NA
MONOCOTS	Dioscoreaceae	Dioscorea glandulosa	Liana	entomophily	Forested slopes and caves over plinthosols and ferralsols, slopes with canga vegetation over plinthosols	NA
MONOCOTS	Dioscoreaceae	Dioscorea pohlii	Liana	entomophily	Slopes with canga vegetation over plinthosols	NA
MONOCOTS	Eriocaulaceae	Eriocaulon aff. setaceum	Herb	entomophily	Poorly drained depressions and levels over plinthosols and histosols	NA
MONOCOTS	Eriocaulaceae	Eriocaulon setaceum	Herb	entomophily	Poorly drained depressions and levels over plinthosols and histosols	NA
MONOCOTS	Eriocaulaceae	Paepalanthus aff. fasciculatus	Herb	entomophily	Poorly drained depressions and levels over plinthosols and histosols	NA
MONOCOTS	Eriocaulaceae	Syngonanthus caulescens	Herb	anemophily	Forested slopes and caves over plinthosols and ferralsols, poorly drained depressions and levels over plinthosols and histosols	NA
MONOCOTS	Eriocaulaceae	Syngonanthus discretifolius	Herb	anemophily	Poorly drained depressions and levels over plinthosols and histosols	NA
MONOCOTS	Eriocaulaceae	Syngonanthus heteropeplus	Herb	anemophily	Poorly drained depressions and levels over plinthosols and histosols	NA
MONOCOTS	Eriocaulaceae	Syngonanthus sp. 1	Herb	NA	Forested slopes and caves over plinthosols and ferralsols, poorly drained depressions and levels over plinthosols and histosols	NA
MONOCOTS	Heliconiaceae	Heliconia adeliana	Herb	ornithophily	Forested slopes and caves over plinthosols and ferralsols	NA
MONOCOTS	Mayacaceae	Mayaca fluviatilis	Herb	melittophily	Poorly drained depressions and levels over plinthosols and histosols, doliniform lakes with organic mud sediment at the bottom	NA
MONOCOTS	Poaceae	Axonopus capillaris	Herb	anemophily	Forested slopes and caves over plinthosols and ferralsols, slopes with canga vegetation over plinthosols	NA
MONOCOTS	Poaceae	Axonopus carajasensis	Herb	anemophily	Slopes with canga vegetation over plinthosols	NA
MONOCOTS	Poaceae	Axonopus longispicus	Herb	anemophily	Slopes with canga vegetation over plinthosols	NA
MONOCOTS	Poaceae	Eragrostis maypurensis	Herb	anemophily	Slopes with canga vegetation over plinthosols	NA
MONOCOTS	Poaceae	Eragrostis rufescens	Herb	anemophily	Slopes with canga vegetation over plinthosols	NA
MONOCOTS	Poaceae	Hildaea breviscrobs	Herb	anemophily	Forested slopes and caves over plinthosols and ferralsols	NA
MONOCOTS	Poaceae	Ichnanthus calvescens	Herb	anemophily	Forested slopes and caves over plinthosols and ferralsols, slopes with canga vegetation over plinthosols	NA
MONOCOTS	Poaceae	Isachne polygonoides	Herb	anemophily	Slopes with canga vegetation over plinthosols, poorly drained depressions and levels over plinthosols and histosols	NA
MONOCOTS	Poaceae	Mesosetum cayennense	Herb	anemophily	Slopes with canga vegetation over plinthosols, forested slopes and caves over plinthosols and ferralsols, poorly drained depressions and levels over plinthosols and histosols	NA
MONOCOTS	Poaceae	Mnesithea aurita	Herb	NA	Slopes with canga vegetation over plinthosols	NA
MONOCOTS	Poaceae	Otachyrium versicolor	Herb	anemophily	Poorly drained depressions and levels over plinthosols and histosols	NA
MONOCOTS	Poaceae	Paspalum carajasense	Herb	anemophily	Slopes with canga vegetation over plinthosols	NA
MONOCOTS	Poaceae	Paspalum carinatum	Herb	anemophily	Slopes with canga vegetation over plinthosols	NA
MONOCOTS	Poaceae	Paspalum virgatum	Herb	anemophily	Poorly drained depressions and levels over plinthosols and histosols	NA
MONOCOTS	Poaceae	Rhytachne gonzalezii	Herb	anemophily	Poorly drained depressions and levels over plinthosols and histosols	NA
MONOCOTS	Poaceae	Sporobolus multiramosus	Herb	anemophily	Forested slopes and caves over plinthosols and ferralsols	NA
MONOCOTS	Poaceae	Trichanthecium parvifolium	Herb	anemophily	Slopes with canga vegetation over plinthosols, poorly drained depressions and levels over plinthosols and histosols	NA
MONOCOTS	Poaceae	Trichanthecium polycomum	Herb	anemophily	Poorly drained depressions and levels over plinthosols and histosols	NA
MONOCOTS	Poaceae	Trichanthecium sp. 1	Herb	anemophily	Slopes with canga vegetation over plinthosols, poorly drained depressions and levels over plinthosols and histosols	NA
MONOCOTS	Velloziaceae	Vellozia sp. 1	Subshrub and herb	entomophily	Slopes with canga vegetation over plinthosols	NA
MONOCOTS	Velloziaceae	Vellozia sp. 2	Subshrub and herb	entomophily	Slopes with canga vegetation over plinthosols	NA
MONOCOTS	Xyridaceae	Xyris brachysepala	Herb	melittophily	Poorly drained depressions and levels over plinthosols and histosols, doliniform lakes with organic mud sediment at the bottom	NA
MONOCOTS	Xyridaceae	Xyris macrocephala	Herb	melittophily	Poorly drained depressions and levels over plinthosols and histosols, doliniform lakes with organic mud sediment at the bottom	NA
EUDICOTS AND MAGNOLIIDS	Acanthaceae	Justicia birae	Subshrub and herb	ornithophily	Forested slopes and caves over plinthosols and ferralsols, slopes with canga vegetation over plinthosols	NA
EUDICOTS AND MAGNOLIIDS	Anacardiaceae	Anacardium occidentale	Tree	melittophily	Forested slopes and caves over plinthosols and ferralsols, slopes with canga vegetation over plinthosols	Semi; fruit
EUDICOTS AND MAGNOLIIDS	Annonaceae	Onychopetalum amazonicum	Tree	NA	Forested slopes and caves over plinthosols and ferralsols, slopes with canga vegetation over plinthosols	NA
EUDICOTS AND MAGNOLIIDS	Annonaceae	Xylopia aromatica	Tree and shrub	cantharophily	Forested slopes and caves over plinthosols and ferralsols, slopes with canga vegetation over plinthosols	NA
EUDICOTS AND MAGNOLIIDS	Apocynaceae	Mandevilla hirsuta	Liana	entomophily	Forested slopes and caves over plinthosols and ferralsols, slopes with canga vegetation over plinthosols	NA
EUDICOTS AND MAGNOLIIDS	Apocynaceae	Mandevilla tenuifolia	Liana	psychophily	Poorly drained depressions and levels over plinthosols and histosols	NA
EUDICOTS AND MAGNOLIIDS	Asteraceae	Cavalcantia glomerata	Herb	entomophily	Forested slopes and caves over plinthosols and ferralsols	NA
EUDICOTS AND MAGNOLIIDS	Asteraceae	Emilia sp. 1	Herb	NA	Slopes with canga vegetation over plinthosols	NA
EUDICOTS AND MAGNOLIIDS	Asteraceae	Ichthyothere terminalis	Herb	entomophily	Forested slopes and caves over plinthosols and ferralsols, poorly drained depressions and levels over plinthosols and histosols, doliniform lakes with organic mud sediment at the bottom	NA
EUDICOTS AND MAGNOLIIDS	Asteraceae	Lepidaploa paraensis	Subshrub	entomophily	Slopes with canga vegetation over plinthosols, forested slopes and caves over plinthosols and ferralsols, poorly drained depressions and levels over plinthosols and histosols	NA
EUDICOTS AND MAGNOLIIDS	Asteraceae	Monogereion carajensis	Herb	entomophily	Forested slopes and caves over plinthosols and ferralsols, slopes with canga vegetation over plinthosols	NA
EUDICOTS AND MAGNOLIIDS	Asteraceae	Riencourtia pedunculosa	Herb	entomophily	Slopes with canga vegetation over plinthosols, forested slopes and caves over plinthosols and ferralsols, poorly drained depressions and levels over plinthosols and histosols	NA
EUDICOTS AND MAGNOLIIDS	Begoniaceae	Begonia guaduensis	Subshrub	melittophily	Slopes with canga vegetation over plinthosols	NA
EUDICOTS AND MAGNOLIIDS	Bignoniaceae	Anemopaegma carajasense	Shrub	melittophily	Forested slopes and caves over plinthosols and ferralsols, slopes with canga vegetation over plinthosols	NA
EUDICOTS AND MAGNOLIIDS	Bignoniaceae	Handroanthus serratifolius	Tree	melittophily	Forested slopes and caves over plinthosols and ferralsols	Medicinal uses
EUDICOTS AND MAGNOLIIDS	Bignoniaceae	Jacaranda copaia	Tree	melittophily	Forested slopes and caves over plinthosols and ferralsols	NA
EUDICOTS AND MAGNOLIIDS	Bignoniaceae	Bixa orellana	Tree	melittophily	Forested slopes and caves over plinthosols and ferralsols	NA
EUDICOTS AND MAGNOLIIDS	Cactaceae	Cereus hexagonus	Tree and shrub	chiropterophily	Slopes with canga vegetation over plinthosols	Food
EUDICOTS AND MAGNOLIIDS	Clusiaceae	Clusia nemorosa	Tree and shrub	melittophily	Forested slopes and caves over plinthosols and ferralsols, slopes with canga vegetation over plinthosols	NA
EUDICOTS AND MAGNOLIIDS	Convolvulaceae	Aniseia cernua	Liana	melittophily	Forested slopes and caves over plinthosols and ferralsols, slopes with canga vegetation over plinthosols	NA
EUDICOTS AND MAGNOLIIDS	Convolvulaceae	Cuscuta insquamata	Shrub, subshrub, herb	entomophily	Forested slopes and caves over plinthosols and ferralsols, slopes with canga vegetation over plinthosols	NA
EUDICOTS AND MAGNOLIIDS	Convolvulaceae	Distimake macrocalyx	Liana	melittophily	Forested slopes and caves over plinthosols and ferralsols, slopes with canga vegetation over plinthosols	NA
EUDICOTS AND MAGNOLIIDS	Convolvulaceae	Evolvulus filipes	Herb	melittophily	Forested slopes and caves over plinthosols and ferralsols, slopes with canga vegetation over plinthosols	NA
EUDICOTS AND MAGNOLIIDS	Convolvulaceae	Evolvulus sp. 1	Shrub, subshrub, herb	NA	Forested slopes and caves over plinthosols and ferralsols, slopes with canga vegetation over plinthosols	NA
EUDICOTS AND MAGNOLIIDS	Convolvulaceae	Ipomoea asplundii	Liana	NA	Forested slopes and caves over plinthosols and ferralsols, slopes with canga vegetation over plinthosols	NA
EUDICOTS AND MAGNOLIIDS	Convolvulaceae	Ipomoea carajasensis	Liana	entomophily	Forested slopes and caves over plinthosols and ferralsols, slopes with canga vegetation over plinthosols	NA
EUDICOTS AND MAGNOLIIDS	Convolvulaceae	Ipomoea cavalcantei	Liana	ornithophily	Slopes with canga vegetation over plinthosols, forested slopes and caves over plinthosols and ferralsols, poorly drained depressions and levels over plinthosols and histosols	NA
EUDICOTS AND MAGNOLIIDS	Convolvulaceae	Ipomoea cavalcantei x marabaensis	Liana	NA	Forested slopes and caves over plinthosols and ferralsols, slopes with canga vegetation over plinthosols	NA
EUDICOTS AND MAGNOLIIDS	Convolvulaceae	Ipomoea decora	Liana	NA	Forested slopes and caves over plinthosols and ferralsols, slopes with canga vegetation over plinthosols	NA
EUDICOTS AND MAGNOLIIDS	Convolvulaceae	Ipomoea goyazensis	Liana	melittophily	Forested slopes and caves over plinthosols and ferralsols, slopes with canga vegetation over plinthosols	NA
EUDICOTS AND MAGNOLIIDS	Convolvulaceae	Ipomoea marabaensis	Liana	melittophily	Forested slopes and caves over plinthosols and ferralsols, slopes with canga vegetation over plinthosols	NA
EUDICOTS AND MAGNOLIIDS	Convolvulaceae	Ipomoea procumbens	Liana	melittophily	Forested slopes and caves over plinthosols and ferralsols, slopes with canga vegetation over plinthosols	NA
EUDICOTS AND MAGNOLIIDS	Convolvulaceae	Ipomoea setifera	Herb and liana	melittophily	Forested slopes and caves over plinthosols and ferralsols, slopes with canga vegetation over plinthosols	NA
EUDICOTS AND MAGNOLIIDS	Convolvulaceae	Jacquemontia tamnifolia	Liana	melittophily	Forested slopes and caves over plinthosols and ferralsols, slopes with canga vegetation over plinthosols	NA
EUDICOTS AND MAGNOLIIDS	Convolvulaceae	Turbina cordata	Liana	melittophily	Forested slopes and caves over plinthosols and ferralsols, slopes with canga vegetation over plinthosols	NA
EUDICOTS AND MAGNOLIIDS	Erythroxylaceae	Erythroxylum carajasense	Shrub	melittophily	Slopes with canga vegetation over plinthosols, poorly drained depressions and levels over plinthosols and histosols	NA
EUDICOTS AND MAGNOLIIDS	Erythroxylaceae	Erythroxylum nelson-rosae	Tree and shrub	melittophily	Slopes with canga vegetation over plinthosols, poorly drained depressions and levels over plinthosols and histosols	NA
EUDICOTS AND MAGNOLIIDS	Euphorbiaceae	Alchornea discolor	Tree	melittophily	Slopes with canga vegetation over plinthosols, poorly drained depressions and levels over plinthosols and histosols	NA
EUDICOTS AND MAGNOLIIDS	Euphorbiaceae	Aparisthmium cordatum	Tree and shrub	melittophily	Forested slopes and caves over plinthosols and ferralsols	NA
EUDICOTS AND MAGNOLIIDS	Euphorbiaceae	Astraea lobata	Subshrub and herb	melittophily	Forested slopes and caves over plinthosols and ferralsols, slopes with canga vegetation over plinthosols	NA
EUDICOTS AND MAGNOLIIDS	Euphorbiaceae	Sapium glandulosum	Tree and shrub	melittophily	Forested slopes and caves over plinthosols and ferralsols, slopes with canga vegetation over plinthosols	NA
EUDICOTS AND MAGNOLIIDS	Fabaceae	Abrus fruticulosus	Liana	entomophily	Forested slopes and caves over plinthosols and ferralsols, slopes with canga vegetation over plinthosols	NA
EUDICOTS AND MAGNOLIIDS	Fabaceae	Aeschynomene rudis	Subshrub	entomophily	Slopes with canga vegetation over plinthosols, poorly drained depressions and levels over plinthosols and histosols	NA
EUDICOTS AND MAGNOLIIDS	Fabaceae	Andira inermis	Tree	melittophily	Forested slopes and caves over plinthosols and ferralsols	NA
EUDICOTS AND MAGNOLIIDS	Fabaceae	Bauhinia pulchella	Tree and shrub	chiropterophily	Poorly drained depressions and levels over plinthosols and histosols, forested slopes and caves over plinthosols and ferralsols, slopes with canga vegetation over plinthosols, doliniform lakes with organic mud sediments at the bottom	NA
EUDICOTS AND MAGNOLIIDS	Fabaceae	Centrosema carajasense	Liana	melittophily	Slopes with canga vegetation over plinthosols, forested slopes and caves over plinthosols and ferralsols, poorly drained depressions and levels over plinthosols and histosols	NA
EUDICOTS AND MAGNOLIIDS	Fabaceae	Cerradicola elliptica	Shrub and subshrub	NA	Slopes with canga vegetation over plinthosols, forested slopes and caves over plinthosols and ferralsols, poorly drained depressions and levels over plinthosols and histosols	NA
EUDICOTS AND MAGNOLIIDS	Fabaceae	Chamaecrista desvauxii	Shrub and subshrub	melittophily	Slopes with canga vegetation over plinthosols	NA
EUDICOTS AND MAGNOLIIDS	Fabaceae	Chamaecrista flexuosa	Shrub and subshrub	melittophily	Slopes with canga vegetation over plinthosols, forested slopes and caves over plinthosols and ferralsols, poorly drained depressions and levels over plinthosols and histosols	Medicinal uses
EUDICOTS AND MAGNOLIIDS	Fabaceae	Chamaecrista sp. 1	Shrub and subshrub	NA	Slopes with canga vegetation over plinthosols, forested slopes and caves over plinthosols and ferralsols, poorly drained depressions and levels over plinthosols and histosols	NA
EUDICOTS AND MAGNOLIIDS	Fabaceae	Clitoria fairchildiana	Tree	melittophily	Slopes with canga vegetation over plinthosols	NA
EUDICOTS AND MAGNOLIIDS	Fabaceae	Copaifera martii	Tree and shrub	melittophily	Forested slopes and caves over plinthosols and ferralsols, slopes with canga vegetation over plinthosols	Medicinal uses
EUDICOTS AND MAGNOLIIDS	Fabaceae	Crotalaria maypurensis	Subshrub	melittophily	Slopes with canga vegetation over plinthosols	NA
EUDICOTS AND MAGNOLIIDS	Fabaceae	Dioclea apurensis	Liana	melittophily	Slopes with canga vegetation over plinthosols, forested slopes and caves over plinthosols and ferralsols, poorly drained depressions and levels over plinthosols and histosols	NA
EUDICOTS AND MAGNOLIIDS	Fabaceae	Dioclea virgata	Liana	melittophily	Slopes with canga vegetation over plinthosols	NA
EUDICOTS AND MAGNOLIIDS	Fabaceae	Dipteryx odorata	Tree	entomophily	Forested slopes and caves over plinthosols and ferralsols	Incipient; flavoring
EUDICOTS AND MAGNOLIIDS	Fabaceae	Mimosa acutistipula var. ferrea	Tree and shrub	melittophily	Slopes with canga vegetation over plinthosols, forested slopes and caves over plinthosols and ferralsols, poorly drained depressions and levels over plinthosols and histosols	Medicinal uses; sedative
EUDICOTS AND MAGNOLIIDS	Fabaceae	Mimosa aff. skinneri	Subshrub and herb	melittophily	Poorly drained depressions and levels over plinthosols and histosols, forested slopes and caves over plinthosols and ferralsols, slopes with canga vegetation over plinthosols, doliniform lakes with organic mud sediments at the bottom	NA
EUDICOTS AND MAGNOLIIDS	Fabaceae	Mimosa carajarum	Subshrub and herb	melittophily	Slopes with canga vegetation over plinthosols, forested slopes and caves over plinthosols and ferralsols, poorly drained depressions and levels over plinthosols and histosols	NA
EUDICOTS AND MAGNOLIIDS	Fabaceae	Mimosa somnians var. viscida	Shrub and subshrub	melittophily	Slopes with canga vegetation over plinthosols, forested slopes and caves over plinthosols and ferralsols, poorly drained depressions and levels over plinthosols and histosols	NA
EUDICOTS AND MAGNOLIIDS	Fabaceae	Mimosa xanthocentra	Shrub and subshrub	melittophily	Slopes with canga vegetation over plinthosols, forested slopes and caves over plinthosols and ferralsols, poorly drained depressions and levels over plinthosols and histosols	NA
EUDICOTS AND MAGNOLIIDS	Fabaceae	Mimosa xanthocentra var. mansii	Subshrub	melittophily	Slopes with canga vegetation over plinthosols, forested slopes and caves over plinthosols and ferralsols, poorly drained depressions and levels over plinthosols and histosols	NA
EUDICOTS AND MAGNOLIIDS	Fabaceae	Parkia platycephala	Tree	chiropterophily	Poorly drained depressions and levels over plinthosols and histosols, forested slopes and caves over plinthosols and ferralsols, slopes with canga vegetation over plinthosols, doliniform lakes with organic mud sediments at the bottom	NA
EUDICOTS AND MAGNOLIIDS	Fabaceae	Periandra coccinea	Liana	ornithophily	Slopes with canga vegetation over plinthosols, forested slopes and caves over plinthosols and ferralsols, poorly drained depressions and levels over plinthosols and histosols	NA
EUDICOTS AND MAGNOLIIDS	Fabaceae	Periandra mediterranea	Shrub and subshrub	melittophily	Slopes with canga vegetation over plinthosols, forested slopes and caves over plinthosols and ferralsols, poorly drained depressions and levels over plinthosols and histosols	Medicinal uses
EUDICOTS AND MAGNOLIIDS	Fabaceae	Schizolobium parahyba var. amazonicum	Tree and shrub	entomophily	Forested slopes and caves over plinthosols and ferralsols	NA
EUDICOTS AND MAGNOLIIDS	Fabaceae	Senna multijuga	Tree and shrub	melittophily	Forested slopes and caves over plinthosols and ferralsols, slopes with canga vegetation over plinthosols	NA
EUDICOTS AND MAGNOLIIDS	Fabaceae	Senna siamea	Tree	melittophily	Forested slopes and caves over plinthosols and ferralsols, slopes with canga vegetation over plinthosols	NA
EUDICOTS AND MAGNOLIIDS	Fabaceae	Stryphnodendron pulcherrimum	Tree	melittophily	Forested slopes and caves over plinthosols and ferralsols	Toxic; hunting strategy
EUDICOTS AND MAGNOLIIDS	Fabaceae	Stylosanthes humilis	Subshrub	melittophily	Slopes with canga vegetation over plinthosols	NA
EUDICOTS AND MAGNOLIIDS	Fabaceae	Tachigali vulgaris	Tree	melittophily	Forested slopes and caves over plinthosols and ferralsols, slopes with canga vegetation over plinthosols	NA
EUDICOTS AND MAGNOLIIDS	Gentianaceae	Chelonanthus purpurascens	Tree	melittophily	Slopes with canga vegetation over plinthosols	NA
EUDICOTS AND MAGNOLIIDS	Gentianaceae	Schultesia benthamiana	Herb	melittophily	Slopes with canga vegetation over plinthosols, poorly drained depressions and levels over plinthosols and histosols	NA
EUDICOTS AND MAGNOLIIDS	Hypericaceae	Vismia cayennensis	Tree	melittophily	Forested slopes and caves over plinthosols and ferralsols	NA
EUDICOTS AND MAGNOLIIDS	Lamiaceae	Hyptis atrorubens	Herb	melittophily	Poorly drained depressions and levels over plinthosols and histosols	NA
EUDICOTS AND MAGNOLIIDS	Lamiaceae	Hyptis parkeri	Herb	melittophily	Forested slopes and caves over plinthosols and ferralsols	NA
EUDICOTS AND MAGNOLIIDS	Lecythidaceae	Bertholletia excelsa	Tree	melittophily	Forested slopes and caves over plinthosols and ferralsols	Incipient; edible nut
EUDICOTS AND MAGNOLIIDS	Lentibulariaceae	Utricularia pusilla	Herb	melittophily	Poorly drained depressions and levels over plinthosols and histosols, doliniform lakes with organic mud sediment at the bottom	NA
EUDICOTS AND MAGNOLIIDS	Lentibulariaceae	Utricularia sp. 1	Herb	NA	Poorly drained depressions and levels over plinthosols and histosols, doliniform lakes with organic mud sediment at the bottom	NA
EUDICOTS AND MAGNOLIIDS	Lentibulariaceae	Utricularia sp. 2	Herb	NA	Poorly drained depressions and levels over plinthosols and histosols, doliniform lakes with organic mud sediment at the bottom	NA
EUDICOTS AND MAGNOLIIDS	Lythraceae	Cuphea annulata	Shrub and subshrub	ornithophily	Slopes with canga vegetation over plinthosols, poorly drained depressions and levels over plinthosols and histosols	NA
EUDICOTS AND MAGNOLIIDS	Lythraceae	Cuphea carajasensis	Shrub and subshrub	melittophily	Slopes with canga vegetation over plinthosols, forested slopes and caves over plinthosols and ferralsols, poorly drained depressions and levels over plinthosols and histosols	NA
EUDICOTS AND MAGNOLIIDS	Lythraceae	Cuphea sp. 1	Shrub, subshrub, herb	NA	Slopes with canga vegetation over plinthosols, forested slopes and caves over plinthosols and ferralsols, poorly drained depressions and levels over plinthosols and histosols	NA
EUDICOTS AND MAGNOLIIDS	Lythraceae	Cuphea sp. 2	Shrub, subshrub, herb	NA	Slopes with canga vegetation over plinthosols, forested slopes and caves over plinthosols and ferralsols, poorly drained depressions and levels over plinthosols and histosols	NA
EUDICOTS AND MAGNOLIIDS	Lythraceae	Cuphea sp. 3	Shrub, subshrub, herb	NA	Slopes with canga vegetation over plinthosols, forested slopes and caves over plinthosols and ferralsols, poorly drained depressions and levels over plinthosols and histosols	NA
EUDICOTS AND MAGNOLIIDS	Malpighiaceae	Banisteriopsis appressa	Shrub, subshrub, liana	melittophily	Slopes with canga vegetation over plinthosols	NA
EUDICOTS AND MAGNOLIIDS	Malpighiaceae	Banisteriopsis malifolia	Shrub and subshrub	melittophily	Forested slopes and caves over plinthosols and ferralsols, slopes with canga vegetation over plinthosols	NA
EUDICOTS AND MAGNOLIIDS	Malpighiaceae	Banisteriopsis sp. 1	Shrub, subshrub, liana	melittophily	Forested slopes and caves over plinthosols and ferralsols, slopes with canga vegetation over plinthosols	NA
EUDICOTS AND MAGNOLIIDS	Malpighiaceae	Byrsonima chrysophylla	Tree and shrub	melittophily	Poorly drained depressions and levels over plinthosols and histosols	NA
EUDICOTS AND MAGNOLIIDS	Malpighiaceae	Byrsonima spicata	Tree	melittophily	Slopes with canga vegetation over plinthosols	NA
EUDICOTS AND MAGNOLIIDS	Malpighiaceae	Diplopterys pubipetala	Liana	melittophily	Forested slopes and caves over plinthosols and ferralsols, slopes with canga vegetation over plinthosols	NA
EUDICOTS AND MAGNOLIIDS	Malpighiaceae	Spachea lactescens	Tree	melittophily	Forested slopes and caves over plinthosols and ferralsols	NA
EUDICOTS AND MAGNOLIIDS	Malvaceae	Guazuma ulmifolia	Tree	entomophily	Slopes with canga vegetation over plinthosols	NA
EUDICOTS AND MAGNOLIIDS	Malvaceae	Melochia arenosa	Tree and shrub	melittophily	Poorly drained depressions and levels over plinthosols and histosols	NA
EUDICOTS AND MAGNOLIIDS	Malvaceae	Melochia spicata	Tree and shrub	melittophily	Poorly drained depressions and levels over plinthosols and histosols	NA
EUDICOTS AND MAGNOLIIDS	Malvaceae	Theobroma grandiflorum	Tree	entomophily	Forested slopes and caves over plinthosols and ferralsols	Incipient; fruit
EUDICOTS AND MAGNOLIIDS	Marcgraviaceae	Norantea guianensis	Liana	ornithophily	Slopes with canga vegetation over plinthosols	NA
EUDICOTS AND MAGNOLIIDS	Melastomataceae	Miconia chamissois	Tree and shrub	melittophily	Forested slopes and caves over plinthosols and ferralsols, slopes with canga vegetation over plinthosols	NA
EUDICOTS AND MAGNOLIIDS	Melastomataceae	Pleroma stenocarpum	Tree	melittophily	Forested slopes and caves over plinthosols and ferralsols, slopes with canga vegetation over plinthosols	NA
EUDICOTS AND MAGNOLIIDS	Meliaceae	Carapa guianensis	Tree	entomophily	Forested slopes and caves over plinthosols and ferralsols	NA
EUDICOTS AND MAGNOLIIDS	Menyanthaceae	Nymphoides humboldtiana	Herb	melittophily	Doliniform lakes with organic mud sediments at the bottom	NA
EUDICOTS AND MAGNOLIIDS	Myristicaceae	Virola michelii	Tree	entomophily	Forested slopes and caves over plinthosols and ferralsols	NA
EUDICOTS AND MAGNOLIIDS	Myrtaceae	Eugenia flavescens	Tree and shrub	melittophily	Forested slopes and caves over plinthosols and ferralsols, slopes with canga vegetation over plinthosols	Firewood
EUDICOTS AND MAGNOLIIDS	Myrtaceae	Eugenia punicifolia	Tree and shrub	melittophily	Forested slopes and caves over plinthosols and ferralsols, slopes with canga vegetation over plinthosols	NA
EUDICOTS AND MAGNOLIIDS	Myrtaceae	Myrcia multiflora	Tree and shrub	melittophily	Slopes with canga vegetation over plinthosols, forested slopes and caves over plinthosols and ferralsols, poorly drained depressions and levels over plinthosols and histosols	NA
EUDICOTS AND MAGNOLIIDS	Passifloraceae	Passiflora glandulosa	Liana	ornithophily	Forested slopes and caves over plinthosols and ferralsols, slopes with canga vegetation over plinthosols	NA
EUDICOTS AND MAGNOLIIDS	Passifloraceae	Passiflora tholozanii	Liana	ornithophily	Forested slopes and caves over plinthosols and ferralsols, slopes with canga vegetation over plinthosols	NA
EUDICOTS AND MAGNOLIIDS	Phyllanthaceae	Phyllanthus hyssopifolioides	Subshrub and herb	melittophily	Poorly drained depressions and levels over plinthosols and histosols	NA
EUDICOTS AND MAGNOLIIDS	Polygalaceae	Caamembeca spectabilis	Subshrub	melittophily	Slopes with canga vegetation over plinthosols, poorly drained depressions and levels over plinthosols and histosols	NA
EUDICOTS AND MAGNOLIIDS	Polygalaceae	Securidaca diversifolia	Liana	melittophily	Slopes with canga vegetation over plinthosols, poorly drained depressions and levels over plinthosols and histosols	NA
EUDICOTS AND MAGNOLIIDS	Polygalaceae	Senega adenophora	Herb	NA	Slopes with canga vegetation over plinthosols, poorly drained depressions and levels over plinthosols and histosols	NA
EUDICOTS AND MAGNOLIIDS	Rubiaceae	Borreria alata	Subshrub	entomophily	Slopes with canga vegetation over plinthosols, poorly drained depressions and levels over plinthosols and histosols	NA
EUDICOTS AND MAGNOLIIDS	Rubiaceae	Borreria elaiosulcata	Subshrub	entomophily	Poorly drained depressions and levels over plinthosols and histosols, forested slopes and caves over plinthosols and ferralsols, slopes with canga vegetation over plinthosols, doliniform lakes with organic mud sediments at the bottom	NA
EUDICOTS AND MAGNOLIIDS	Rubiaceae	Borreria latifolia	Subshrub and herb	entomophily	Poorly drained depressions and levels over plinthosols and histosols	NA
EUDICOTS AND MAGNOLIIDS	Rubiaceae	Borreria paraensis	Subshrub and herb	entomophily	Slopes with canga vegetation over plinthosols, forested slopes and caves over plinthosols and ferralsols, poorly drained depressions and levels over plinthosols and histosols	NA
EUDICOTS AND MAGNOLIIDS	Rubiaceae	Carajasia cangae	Herb	phalenophily	Slopes with canga vegetation over plinthosols, poorly drained depressions and levels over plinthosols and histosols	NA
EUDICOTS AND MAGNOLIIDS	Rubiaceae	Ixora coccinea	Shrub	psychophily	Anthropic areas	NA
EUDICOTS AND MAGNOLIIDS	Rubiaceae	Mitracarpus carajasensis	Herb	ornithophily	Slopes with canga vegetation over plinthosols, doliniform lakes with organic mud sediment at the bottom	NA
EUDICOTS AND MAGNOLIIDS	Rubiaceae	Perama carajensis	Herb	melittophily	Slopes with canga vegetation over plinthosols, poorly drained depressions and levels over plinthosols and histosols	NA
EUDICOTS AND MAGNOLIIDS	Rubiaceae	Perama sp. 1	Herb	NA	Slopes with canga vegetation over plinthosols, poorly drained depressions and levels over plinthosols and histosols	NA
EUDICOTS AND MAGNOLIIDS	Rubiaceae	Spermacoce sp. 1	Shrub, subshrub, herb	entomophily	Doliniform lakes with organic mud sediments at the bottom	NA
EUDICOTS AND MAGNOLIIDS	Rubiaceae	Spermacoce sp. 2	Shrub, subshrub, herb	entomophily	Slopes with canga vegetation over plinthosols	NA
EUDICOTS AND MAGNOLIIDS	Rutaceae	Pilocarpus microphyllus	Tree	phalenophily	Forested slopes and caves over plinthosols and ferralsols	Medicinal uses
EUDICOTS AND MAGNOLIIDS	Rutaceae	Zanthoxylum gardneri	Tree	entomophily	Forested slopes and caves over plinthosols and ferralsols	NA
EUDICOTS AND MAGNOLIIDS	Sapindaceae	Serjania caracasana	Liana	entomophily	Forested slopes and caves over plinthosols and ferralsols	NA
EUDICOTS AND MAGNOLIIDS	Solanaceae	Solanum crinitum	Tree and shrub	melittophily	Forested slopes and caves over plinthosols and ferralsols, slopes with canga vegetation over plinthosols	NA
EUDICOTS AND MAGNOLIIDS	Styracaceae	Styrax ferrugineus	Tree and shrub	melittophily	Forested slopes and caves over plinthosols and ferralsols, slopes with canga vegetation over plinthosols	NA
EUDICOTS AND MAGNOLIIDS	Turneraceae	Turnera glaziovii	Shrub	melittophily	Forested slopes and caves over plinthosols and ferralsols, slopes with canga vegetation over plinthosols	NA
EUDICOTS AND MAGNOLIIDS	Verbenaceae	Lantana sp. 1	Shrub, subshrub, herb	psychophily	Forested slopes and caves over plinthosols and ferralsols, slopes with canga vegetation over plinthosols	NA
EUDICOTS AND MAGNOLIIDS	Verbenaceae	Lippia grata	Shrub	entomophily	Slopes with canga vegetation over plinthosols	Medicinal uses
EUDICOTS AND MAGNOLIIDS	Vitaceae	Cissus erosa	Shrub and liana	melittophily	Slopes with canga vegetation over plinthosols, forested slopes and caves over plinthosols and ferralsols, poorly drained depressions and levels over plinthosols and histosols	NA
EUDICOTS AND MAGNOLIIDS	Vochysiaceae	Callisthene microphylla	Tree and shrub	melittophily	Forested slopes and caves over plinthosols and ferralsols, slopes with canga vegetation over plinthosols	NA
